# Supplementary material for: Good things come to those who wait—Decreasing impatience for health gains and losses
Source: PLoS One. 2020 Mar 3;15(3):e0229784. doi: 10.1371/journal.pone.0229784 (PMC7053719; doi:10.1371/journal.pone.0229784)
Supplement: S1 Data — (CSV) [file pone.0229784.s004.csv]

	age	sex	length	weight	health_1	happ_1	age	sex	length	weight	workhours	area	health_1	happ_1	IGPN	ILPN	SGPN	SLPN	IG0	IG4	IG8	IL0	IL4	IL8	CG0	CG4	CG8	CL0	CL4	CL8	IGDI0x4	IGDI4x8	ILDI0x4	ILDI4x8	SGDI0x4	SGDI4x8	SLDI0x4	SLDI4x8	BMI	nacount	complete
3	19	1	175	70	81	8	19	1	175	70	4	1	81	8	2	1	1	1	1.5	4.5	12.5	495	495	9.5	495	495	495	495	495	495	-0.166666666666667	2	NA	NA	NA	NA	NA	NA	22.8571428571429	6	FALSE
4	19	1	173	65	90	8	19	1	173	65	1	1	90	8	2	2	2	2	0.5	4.5	8.5	0.5	4.5	8.5	60	12	8.5	0.5	4.5	8.5	0	0	0	0	-0.216666666666667	-0.234375	0	0	21.7180660897457	0	TRUE
8	21	2	162	56	69	7	21	2	162	56	1	1	69	7	2	2	2	2	66.5	67.5	78.5	53.5	65.5	66.5	90.5	81.5	95.5	495	465	495	-0.0112781954887218	0.0275590551181102	0.0373831775700935	-0.0121951219512195	-0.0359116022099447	0.032258064516129	NA	NA	21.3382106386222	2	FALSE
9	19	2	180	67	75	8	19	2	180	67	2	1	75	8	2	2	2	2	25.5	18.5	24.5	16.5	24.5	27.5	12.5	38.5	36.5	14.5	14.5	27.5	-0.107843137254902	0.0344827586206897	0.0606060606060606	-0.0121951219512195	0.44	-0.0434782608695652	-0.0689655172413793	0.214285714285714	20.679012345679	0	TRUE
13	20	1	170	68	59	3	20	1	170	68	1	1	59	3	2	2	2	2	52.5	65.5	52.5	10.5	13.5	9.5	495	495	495	13.5	25.5	13.5	0.0428571428571429	-0.0691056910569106	-0.0238095238095238	-0.210526315789474	NA	NA	0.148148148148148	-0.186046511627907	23.5294117647059	2	FALSE
14	19	1	176	72	71	8	19	1	176	72	2	1	71	8	2	2	2	2	4.5	12	13.5	465	375	120.5	120	12.5	12.5	0.5	4.5	8.5	0.194444444444444	-0.078125	-0.0505376344086022	-0.174191374663073	-0.232291666666667	-0.117647058823529	0	0	23.2438016528926	0	TRUE
17	19	1	195	95	60	7	19	1	195	95	2	1	60	7	2	2	2	2	26.5	26.5	40.5	12.5	25.5	26.5	15.5	27.5	49.5	51.5	36.5	26.5	-0.0377358490566038	0.111111111111111	0.18	-0.0348837209302326	0.129032258064516	0.191489361702128	-0.0922330097087379	-0.107692307692308	24.9835634451019	0	TRUE
19	20	1	195	95	77	7	20	1	195	95	1	1	77	7	2	1	2	1	36.5	24.5	48.5	114.5	105.5	135	10.5	18.5	30.5	101.5	58.5	68.5	-0.10958904109589	0.24390243902439	-0.0283842794759825	0.062807881773399	0.0952380952380952	0.137931034482759	-0.11576354679803	0.0275229357798165	24.9835634451019	0	TRUE
21	19	1	175	74	79	7	19	1	175	74	3	1	79	7	1	2	2	2	52.5	85.5	53.5	2.5	26.5	28.5	40.5	40.5	40.5	27.5	16.5	27.5	0.138095238095238	-0.110429447852761	2	-0.0222222222222222	-0.0246913580246914	-0.0273972602739726	-0.136363636363636	0.14	24.1632653061224	0	TRUE
24	19	1	187	80.5	91	9	19	1	187	80.5	1	1	91	9	2	2	2	2	32.5	31.5	45.5	44.5	44.5	53.5	29.5	53.5	53.5	77.5	54.5	135	-0.0384615384615385	0.0909090909090909	-0.0224719101123595	0.0308641975308642	0.169491525423729	-0.0202020202020202	-0.0870967741935484	0.378712871287129	23.0203894878321	0	TRUE
26	19	1	184	84	80	8	19	1	184	84	1	1	80	8	2	2	2	2	6.5	16.5	24	4.5	10.5	16.5	6.5	16.5	24	6.5	10.5	14.5	0.230769230769231	0.07	0.111111111111111	0.0769230769230769	0.230769230769231	0.07	0	0	24.8109640831758	0	TRUE
28	22	2	163	52	82	7	22	2	163	52	3	1	82	7	1	1	2	1	495	12.5	495	36	120	24	40.5	41.5	42.5	5.5	120	495	NA	NA	0.555555555555556	-0.21551724137931	-0.0185185185185185	-0.02	5.02272727272727	NA	19.5716812826979	3	FALSE
30	22	1	196	96	80	9	22	1	196	96	3	1	80	9	2	2	2	2	42.5	42.5	42.5	42.5	42.5	42.5	42.5	42.5	42.5	30.5	30.5	42.5	-0.0235294117647059	-0.025974025974026	-0.0235294117647059	-0.025974025974026	-0.0235294117647059	-0.025974025974026	-0.0327868852459016	0.0754716981132075	24.9895876718034	0	TRUE
31	20	1	187	77	90	9	20	1	187	77	3	1	90	9	2	2	2	2	12.5	24.5	24.5	465	465	465	12.5	12.5	12.5	465	465	465	0.16	-0.0487804878048781	-0.0021505376344086	-0.00216919739696312	-0.08	-0.117647058823529	-0.0021505376344086	-0.00216919739696312	22.0195029883611	0	TRUE
36	21	2	168	56	97	7	21	2	168	56	2	1	97	7	1	2	2	2	495	495	495	6.5	13.5	24.5	5.5	12.5	24.5	12.5	84	13.5	NA	NA	0.115384615384615	0.184210526315789	0.136363636363636	0.235294117647059	1.35	-0.2328125	19.8412698412698	2	FALSE
37	18	2	169	63	76	9	18	2	169	63	2	2	76	9	2	2	1	2	27.5	29.5	27.5	42.5	42.5	42.5	53.5	78.5	40.5	41.5	41.5	41.5	-0.0181818181818182	-0.0588235294117647	-0.0235294117647059	-0.025974025974026	0.0981308411214953	-0.140939597315436	-0.0240963855421687	-0.0266666666666667	22.0580511886839	0	TRUE
38	18	2	170	54	85	9	18	2	170	54	4	1	85	9	2	2	2	2	40.5	495	54.5	36.5	48.5	48.5	495	495	495	495	495	495	NA	NA	0.0547945205479452	-0.0224719101123595	NA	NA	NA	NA	18.6851211072664	6	FALSE
40	20	1	198	84	91	9	20	1	198	84	1	1	91	9	1	2	2	2	89.5	75.5	66.5	83.5	46.5	33.5	52.5	103.5	435	495	30.5	495	-0.0502793296089385	-0.0454545454545455	-0.122754491017964	-0.1	0.223809523809524	0.82286432160804	NA	NA	21.4263850627487	2	FALSE
41	18	1	181	70	82	9	18	1	181	70	6	1	82	9	2	2	2	2	120	12.5	120	0.5	4.5	12	6.5	4.5	495	18.5	4.5	12.5	-0.232291666666667	3.04411764705882	0	1.75	-0.230769230769231	NA	-0.243243243243243	2	21.3668691431885	1	FALSE
42	21	2	170	68	71	7	21	2	170	68	3	1	71	7	2	1	2	1	63.5	54.5	63.5	495	495	495	72.5	78.5	96.5	495	60	36	-0.0511811023622047	0.0247524752475248	NA	NA	0.00689655172413793	0.0469798657718121	NA	-0.125	23.5294117647059	3	FALSE
45	20	1	180	68	95	7	20	1	180	68	4	1	95	7	2	2	2	2	3.5	9.5	12.5	12.5	13.5	14.5	6.5	4.5	12.5	495	495	495	0.142857142857143	-0.0454545454545455	-0.06	-0.0789473684210526	-0.230769230769231	2	NA	NA	20.9876543209877	2	FALSE
48	20	2	165	60	74	8	20	2	165	60	1	1	74	8	2	2	2	2	84.5	96.5	96.5	60.5	60.5	60.5	48.5	60.5	72.5	60.5	60.5	60.5	0.0236686390532544	-0.0108108108108108	-0.0165289256198347	-0.0176991150442478	0.0412371134020619	0.0353982300884956	-0.0165289256198347	-0.0176991150442478	22.038567493113	0	TRUE
52	20	1	190	79	99	8	20	1	190	79	2	1	99	8	2	2	2	1	495	495	495	495	495	465	495	495	495	495	495	495	NA	NA	NA	NA	NA	NA	NA	NA	21.8836565096953	8	FALSE
53	20	1	193	77	93	7	20	1	193	77	5	1	93	7	2	1	2	2	4.5	15.5	8.5	11.5	11.5	14.5	60.5	60.5	60.5	24.5	36.5	40.5	0.388888888888889	-0.239130434782609	-0.0869565217391304	-0.0333333333333333	-0.0165289256198347	-0.0176991150442478	0.0816326530612245	0	20.6716958844533	0	TRUE
54	21	2	173	63	95	9	21	2	173	63	2	1	95	9	2	2	2	2	60.5	60.5	60.5	315	315	285	435	435	435	315	315	315	-0.0165289256198347	-0.0176991150442478	-0.00317460317460317	-0.0273311897106109	-0.00229885057471264	-0.00232018561484919	-0.00317460317460317	-0.00321543408360129	21.0498179023689	0	TRUE
58	21	2	150	50	69	9	21	2	150	50	8	1	69	9	2	2	2	2	29.5	27.5	26.5	0.5	4.5	12	15.5	17.5	15.5	1.5	2.5	12.5	-0.0508474576271186	-0.0531914893617021	0	1.75	-0.032258064516129	-0.111111111111111	NA	NA	22.2222222222222	2	FALSE
60	22	1	188	83	70	7	22	1	188	83	5	1	70	7	2	2	2	2	4.5	12.5	16.5	465	465	465	24.5	24.5	24.5	24.5	465	465	0.222222222222222	0	-0.0021505376344086	-0.00216919739696312	-0.0408163265306122	-0.0487804878048781	4.45408163265306	-0.00216919739696312	23.4834766862834	0	TRUE
61	19	2	170	60	95	8	19	2	170	60	4	1	95	8	2	2	2	2	14.5	12.5	14.5	12.5	66.5	30.5	26.5	32.5	42.5	14.5	37.5	42.5	-0.103448275862069	-0.0588235294117647	1	-0.16	0.0188679245283019	0.0526315789473684	0.327586206896552	0.00746268656716418	20.7612456747405	0	TRUE
62	21	1	176	65	90	8	21	1	176	65	2	1	90	8	2	2	2	2	495	495	495	495	495	495	495	495	495	465	465	465	NA	NA	NA	NA	NA	NA	-0.0021505376344086	-0.00216919739696312	20.9839876033058	6	FALSE
63	21	1	172	62	56	6	21	1	172	62	2	1	56	6	2	2	1	2	49.5	39.5	49.5	495	495	495	72.5	495	495	30.5	37.5	50.5	-0.0707070707070707	0.0422535211267606	NA	NA	NA	NA	0.0245901639344262	0.0671641791044776	20.9572742022715	4	FALSE
64	20	1	185	81	99	9	20	1	185	81	1	1	99	9	2	2	2	2	13.5	27.5	37.5	36	28.5	36.5	38.5	36	42.5	17.5	26.5	10.5	0.185185185185185	0.0638297872340425	-0.0798611111111111	0.0408163265306122	-0.0422077922077922	0.01953125	0.0714285714285714	-0.222222222222222	23.6669101533966	0	TRUE
68	24	2	172	63	99	8	24	2	172	63	1	1	99	8	2	2	2	1	6.5	4.5	12.5	24.5	24.5	24.5	12.5	18.5	24.5	12.5	495	495	-0.230769230769231	2	-0.0408163265306122	-0.0487804878048781	0.04	0.0344827586206897	NA	NA	21.295294753921	2	FALSE
73	19	2	170	58	80	7	19	2	170	58	2	1	80	7	2	2	2	2	0.5	4.5	8.5	465	465	495	1.5	4.5	8.5	465	465	465	0	0	-0.0021505376344086	NA	-0.166666666666667	0	-0.0021505376344086	-0.00216919739696312	20.0692041522491	1	FALSE
76	20	2	174	77	67	8	20	2	174	77	3	1	67	8	2	2	2	2	17.5	13.5	17.5	3.5	6.5	12.5	0.5	6.5	11.5	495	495	495	-0.114285714285714	0	-0.0714285714285714	0.2	1	0.1	NA	NA	25.4326859558726	2	FALSE
77	20	1	1.83	69	93	10	20	1	1.83	69	1	1	93	10	2	2	2	2	24.5	24.5	24.5	15.5	6.5	24.5	27.5	27.5	29.5	14.5	14.5	14.5	-0.0408163265306122	-0.0487804878048781	-0.209677419354839	1.4	-0.0363636363636364	-0.0212765957446809	-0.0689655172413793	-0.0952380952380952	206037.803457852	0	TRUE
78	21	2	161	52	93	7	21	2	161	52	1	1	93	7	2	2	2	2	14.5	15.5	15.5	36	28.5	30.5	15.5	15.5	15.5	14.5	14.5	15.5	-0.0517241379310345	-0.0869565217391304	-0.0798611111111111	-0.0204081632653061	-0.0645161290322581	-0.0869565217391304	-0.0689655172413793	-0.0714285714285714	20.0609544384862	0	TRUE
79	19	2	175	60	80	10	19	2	175	60	1	1	80	10	2	2	2	2	18.5	20.5	31.5	24	24.5	30.5	36	40.5	51.5	96.5	108.5	120	-0.027027027027027	0.106060606060606	-0.0364583333333333	0.024390243902439	0.00347222222222222	0.0479452054794521	0.0207253886010363	0.0179425837320574	19.5918367346939	0	TRUE
82	21	1	189	83	91	9	21	1	189	83	6	1	91	9	2	2	2	2	60.5	60.5	60.5	4.5	8.5	14.5	120.5	495	495	0.5	4.5	8.5	-0.0165289256198347	-0.0176991150442478	0	0.111111111111111	NA	NA	0	0	23.2356317012402	2	FALSE
83	21	2	173	60	80	10	21	2	173	60	3	1	80	10	2	2	2	1	20.5	26.5	25.5	39.5	64.5	53.5	22.5	21.5	30.5	41.5	66.5	79.5	0.024390243902439	-0.0555555555555556	0.132911392405063	-0.0619834710743802	-0.0555555555555556	0.0714285714285714	0.126506024096386	0.036	20.0474456213038	0	TRUE
85	19	2	158	52	84	9	19	2	158	52	3	1	84	9	1	2	2	2	90.5	81.5	81.5	11.5	29.5	62.5	1.5	8.5	14.5	12.5	16.5	29.5	-0.0359116022099447	-0.0129032258064516	0.304347826086957	0.284313725490196	0.5	0.111111111111111	0	0.18	20.829995193078	0	TRUE
86	23	1	183	71	91	8	23	1	183	71	6	1	91	8	2	2	2	2	495	495	495	495	495	495	12.5	495	495	465	465	465	NA	NA	NA	NA	NA	NA	-0.0021505376344086	-0.00216919739696312	21.2009913703007	6	FALSE
87	19	1	175	80	67	5	19	1	175	80	7	1	67	5	2	2	2	2	0.5	4.5	8.5	0.5	4.5	8.5	0.5	4.5	8.5	0.5	4.5	8.5	0	0	0	0	0	0	0	0	26.1224489795918	0	TRUE
88	22	1	190	80	70	7	22	1	190	80	3	1	70	7	2	1	2	1	65.5	65.5	65.5	28.5	28.5	28.5	5.5	5.5	17.5	28.5	28.5	28.5	-0.0152671755725191	-0.016260162601626	-0.0350877192982456	-0.0408163265306122	-0.181818181818182	1.33333333333333	-0.0350877192982456	-0.0408163265306122	22.1606648199446	0	TRUE
89	21	1	190	79	75	10	21	1	190	79	3	1	75	10	1	2	1	2	0.5	4.5	0.5	0.5	12.5	12.5	495	495	0.5	0.5	4.5	8.5	0	NA	4	-0.117647058823529	NA	NA	0	0	21.8836565096953	3	FALSE
90	21	1	175	72	95	9	21	1	175	72	1	1	95	9	2	2	2	2	29.5	29.5	29.5	36.5	14.5	29.5	29.5	27.5	52.5	29.5	5.5	0.5	-0.0338983050847458	-0.0392156862745098	-0.178082191780822	0.261904761904762	-0.0508474576271186	0.223404255319149	-0.23728813559322	NA	23.5102040816327	1	FALSE
93	21	2	180	70	90	8	21	2	180	70	2	1	90	8	2	2	2	1	60	12.5	72.5	12.5	12.5	12.5	255	255	255	72.5	315	495	-0.214583333333333	1.64705882352941	-0.08	-0.117647058823529	-0.00392156862745098	-0.00398406374501992	0.822413793103448	NA	21.6049382716049	1	FALSE
94	20	2	184	80	80	7	20	2	184	80	2	2	80	7	2	2	2	2	8.5	4.5	8.5	66.5	65.5	72.5	12.5	12.5	66.5	495	495	495	-0.235294117647059	0	-0.018796992481203	0.0121951219512195	-0.08	1.47058823529412	NA	NA	23.6294896030246	2	FALSE
99	21	2	150	80	80	7	21	2	150	80	2	1	80	7	2	2	2	2	18.5	18.5	24.5	39.5	42.5	54.5	18.5	41.5	66.5	6.5	13.5	53.5	-0.0540540540540541	0.0344827586206897	-0.00632911392405063	0.051948051948052	0.256756756756757	0.14	0.115384615384615	0.947368421052632	35.5555555555556	0	TRUE
100	22	1	188	80	80	6	22	1	188	80	3	1	80	6	2	1	2	2	495	495	165	495	495	119.5	26.5	25.5	25.5	495	495	495	NA	NA	NA	NA	-0.0471698113207547	-0.0465116279069767	NA	NA	22.6346763241286	6	FALSE
101	20	1	180	82	95	6	20	1	180	82	1	1	95	6	2	2	2	2	0.5	5.5	12	2.5	0.5	2.5	495	495	495	0.5	4.5	8.5	0.5	0.416666666666667	NA	NA	NA	NA	0	0	25.3086419753086	4	FALSE
104	21	2	178	63	70	7	21	2	178	63	3	1	70	7	1	2	2	2	495	495	495	24.5	28.5	24.5	60.5	72.5	84.5	24.5	28.5	32.5	NA	NA	0	-0.0816326530612245	0.0330578512396694	0.0291970802919708	0	0	19.8838530488575	2	FALSE
107	21	1	192	85	92	8	21	1	192	85	3	1	92	8	2	1	2	1	72.5	72.5	72.5	12.5	495	95.5	48.5	48.5	48.5	225	72.5	72.5	-0.0137931034482759	-0.0145985401459854	NA	NA	-0.0206185567010309	-0.0224719101123595	-0.173888888888889	-0.0145985401459854	23.0577256944444	2	FALSE
108	20	1	174	70	95	9	20	1	174	70	4	1	95	9	2	2	2	2	6.5	12.5	24.5	465	465	465	12	24.5	30.5	6.5	12.5	12.5	0.0769230769230769	0.235294117647059	-0.0021505376344086	-0.00216919739696312	0.177083333333333	0.024390243902439	0.0769230769230769	-0.117647058823529	23.1206235962479	0	TRUE
112	21	1	180	70	84	9	21	1	180	70	2	1	84	9	2	1	1	1	46.5	10.5	22.5	405	405	405	405	405	435	96.5	405	105.5	-0.21505376344086	0.307692307692308	-0.00246913580246914	-0.00249376558603491	-0.00246913580246914	0.0162094763092269	0.788860103626943	-0.189214463840399	21.6049382716049	0	TRUE
114	21	2	172	62	73	9	21	2	172	62	1	1	73	9	2	2	1	2	36.5	36.5	36.5	435	435	435	495	495	495	435	435	435	-0.0273972602739726	-0.0307692307692308	-0.00229885057471264	-0.00232018561484919	NA	NA	-0.00229885057471264	-0.00232018561484919	20.9572742022715	2	FALSE
115	22	2	161	50	92	9	22	2	161	50	3	1	92	9	2	1	2	1	165	195	255	495	495	495	60.5	48.5	135	84.5	495	495	0.0393939393939394	0.0732984293193717	NA	NA	-0.0661157024793388	0.463483146067416	NA	NA	19.2893792677752	4	FALSE
116	20	2	164	67	93	9	20	2	164	67	5	1	93	9	2	2	2	2	12.5	4.5	13.5	12.5	4.5	9.5	72.5	12.5	13.5	15.5	135	18.5	-0.24	2.5	-0.24	0.5	-0.220689655172414	-0.0882352941176471	1.86290322580645	-0.229961832061069	24.9107674003569	0	TRUE
118	20	1	187	70	92	8	20	1	187	70	2	1	92	8	2	1	2	2	12.5	24.5	37.5	285	285	285	63.5	68.5	74.5	495	495	495	0.16	0.109756097560976	-0.00350877192982456	-0.00355871886120996	0.00393700787401575	0.00775193798449612	NA	NA	20.0177299894192	2	FALSE
121	20	1	184	72	95	8	20	1	184	72	1	1	95	8	1	1	2	1	495	495	495	495	495	120.5	315	315	315	119.5	119.5	119.5	NA	NA	NA	NA	-0.00317460317460317	-0.00321543408360129	-0.00836820083682008	-0.00865800865800866	21.2665406427221	4	FALSE
123	20	2	169	56	98	10	20	2	169	56	2	1	98	10	2	2	2	2	315	315	285	26.5	28.5	37.5	315	315	315	4.5	12	16.5	-0.00317460317460317	-0.0273311897106109	-0.0188679245283019	0.0510204081632653	-0.00317460317460317	-0.00321543408360129	0.194444444444444	0.015625	19.6071566121634	0	TRUE
125	23	2	160	85	82	9	23	2	160	85	2	1	82	9	2	2	2	2	24.5	29.5	29.5	36	12.5	29.5	25.5	30.5	36	36	36	26.5	0.0102040816326531	-0.0392156862745098	-0.190972222222222	0.382352941176471	0.00980392156862745	0.0141509433962264	-0.0277777777777778	-0.10546875	33.203125	0	TRUE
127	21	2	172	72	81	3	21	2	172	72	3	1	81	3	2	2	2	1	1.5	4.5	8.5	1.5	4.5	15.5	0.5	4.5	8.5	120	12.5	495	-0.166666666666667	0	-0.166666666666667	3.5	0	0	-0.232291666666667	NA	24.3374797187669	1	FALSE
129	21	1	180	73	75	9	21	1	180	73	2	1	75	9	1	2	2	2	17.5	27.5	29.5	0.5	12	8.5	495	465	465	0.5	12.5	8.5	0.0857142857142857	-0.0212765957446809	3.75	-0.234375	NA	-0.00216919739696312	4	-0.235294117647059	22.5308641975309	1	FALSE
130	20	2	169	55	89	7	20	2	169	55	4	1	89	7	2	1	2	2	12.5	24.5	36.5	36.5	36.5	48.5	12	12.5	24	41.5	12	27.5	0.16	0.0975609756097561	-0.0273972602739726	0.0615384615384615	-0.0729166666666667	0.220588235294118	-0.201807228915663	0.359375	19.2570288155177	0	TRUE
135	21	1	183	75	70	6	21	1	183	75	1	1	70	6	2	2	2	2	70.5	70.5	77.5	6.5	12.5	14.5	24.5	24.5	30.5	6.5	4.5	12.5	-0.0141843971631206	0.0112781954887218	0.0769230769230769	-0.0588235294117647	-0.0408163265306122	0.024390243902439	-0.230769230769231	2	22.3954134193317	0	TRUE
136	24	1	185	70	81	6	24	1	185	70	6	1	81	6	1	1	2	1	495	495	495	495	495	495	96	120	135	495	495	495	NA	NA	NA	NA	0.0520833333333333	0.0237068965517241	NA	NA	20.4528853177502	6	FALSE
140	21	1	180	63	85	7	21	1	180	63	1	1	85	7	2	2	1	1	34.5	60	57.5	40.5	68.5	68.5	495	495	495	27.5	37.5	36.5	0.155797101449275	-0.0290178571428571	0.148148148148148	-0.0155038759689922	NA	NA	0.0545454545454545	-0.0373134328358209	19.4444444444444	2	FALSE
141	19	1	175	73	90	9	19	1	175	73	2	2	90	9	2	2	2	2	14.5	14.5	39.5	12.5	12.5	13.5	29.5	14.5	25.5	28.5	40.5	28.5	-0.0689655172413793	0.5	-0.08	-0.0882352941176471	-0.161016949152542	0.166666666666667	0.0701754385964912	-0.10958904109589	23.8367346938776	0	TRUE
142	20	2	173	70	71	9	20	2	173	70	4	1	71	9	1	1	2	2	33.5	48	36	4.5	36.5	495	36.5	40.5	31.5	405	405	405	0.0783582089552239	-0.0909090909090909	1.55555555555556	NA	0	-0.089041095890411	-0.00246913580246914	-0.00249376558603491	23.3886865581877	1	FALSE
145	18	1	193	80	98	9	18	1	193	80	1	1	98	9	2	2	2	1	0.5	4.5	8.5	0.5	4.5	8.5	17.5	24	24	8.5	5.5	12.5	0	0	0	0	0.0357142857142857	-0.05	-0.205882352941176	0.5	21.4770866331982	0	TRUE
146	19	2	166	53	100	9	19	2	166	53	2	1	100	9	2	2	2	2	0.5	4.5	8.5	0.5	4.5	12.5	0.5	5.5	10.5	2.5	4.5	8.5	0	0	0	2	0.5	0.166666666666667	-0.2	0	19.2335607490202	0	TRUE
147	19	3	165	74	75	8	19	3	165	74	2	2	75	8	2	2	2	2	15.5	16.5	24	48	18.5	42.5	36	28.5	36	18.5	16.5	24	-0.0483870967741935	0.07	-0.174479166666667	0.344827586206897	-0.0798611111111111	0.0357142857142857	-0.0810810810810811	0.07	27.1808999081726	0	TRUE
148	19	2	172	60	75	8	19	2	172	60	2	1	75	8	2	2	2	2	14.5	29.5	14.5	27.5	25.5	77.5	19.5	30.5	29.5	29.5	33.5	31.5	0.189655172413793	-0.186274509803922	-0.0545454545454545	0.558139534883721	0.0897435897435897	-0.0471698113207547	0	-0.0508474576271186	20.2812330989724	0	TRUE
152	21	2	173	65	70	8	21	2	173	65	1	1	70	8	1	2	1	2	42.5	67.5	78.5	60	48	72	38.5	52.5	49.5	53.5	84	84	0.123529411764706	0.0275590551181102	-0.0666666666666667	0.113636363636364	0.0649350649350649	-0.0360824742268041	0.123831775700935	-0.0125	21.7180660897457	0	TRUE
153	19	1	183	72	80	7	19	1	183	72	2	1	80	7	2	2	2	2	3.5	20.5	24.5	12	7.5	13.5	24	4.5	12.5	4.5	12.5	12.5	0.928571428571429	0	-0.177083333333333	0.142857142857143	-0.244791666666667	2	0.222222222222222	-0.117647058823529	21.4995968825584	0	TRUE
157	19	1	191	85	90	9	19	1	191	85	2	1	90	9	2	2	2	2	0.5	4.5	8.5	13.5	24.5	35.5	25.5	14.5	17.5	495	225	495	0	0	0.12962962962963	0.0853658536585366	-0.147058823529412	-0.0238095238095238	NA	NA	23.2997998958362	2	FALSE
158	21	1	187	78	95	10	21	1	187	78	1	1	95	10	2	1	2	2	84	83.5	120	107.5	107.5	107.5	195	195	195	495	495	495	-0.0133928571428571	0.102201257861635	-0.00930232558139535	-0.00966183574879227	-0.00512820512820513	-0.00523560209424084	NA	NA	22.3054705596385	2	FALSE
166	20	2	178	65	74	6	20	2	178	65	2	1	74	6	1	2	1	2	24.5	15.5	26.5	435	435	495	8.5	120	17.5	36.5	16.5	26.5	-0.13265306122449	0.152173913043478	-0.00229885057471264	NA	3.16176470588235	-0.229525862068966	-0.164383561643836	0.12	20.5150864789799	1	FALSE
167	20	1	190	80	81	6	20	1	190	80	3	1	81	6	2	2	2	2	495	495	495	345	345	345	495	120	495	60	48	60	NA	NA	-0.00289855072463768	-0.00293255131964809	NA	NA	-0.0666666666666667	0.0454545454545455	22.1606648199446	4	FALSE
168	19	1	184	85	80	7	19	1	184	85	2	1	80	7	2	2	1	2	6.5	8.5	14.5	6.5	10.5	14.5	495	495	495	135	135	135	-0.0769230769230769	0.111111111111111	0	0	NA	NA	-0.00740740740740741	-0.00763358778625954	25.1063327032136	2	FALSE
171	20	1	180	80	78	6	20	1	180	80	4	1	78	6	2	1	2	2	26.5	12.5	26.5	495	69.5	51.5	2.5	14.5	14.5	4.5	24.5	13.5	-0.169811320754717	0.294117647058824	NA	-0.083969465648855	0.8	-0.0952380952380952	0.888888888888889	-0.182926829268293	24.6913580246914	1	FALSE
172	20	1	182	75	93	8	20	1	182	75	1	1	93	8	2	2	2	2	53.5	52.5	53.5	13.5	14.5	36	27.5	39.5	38.5	65.5	41.5	24	-0.0233644859813084	-0.0154639175257732	-0.0555555555555556	0.416666666666667	0.0727272727272727	-0.0352112676056338	-0.106870229007634	-0.143333333333333	22.6421929718633	0	TRUE
173	19	2	174	66	80	8	19	2	174	66	3	1	80	8	2	2	2	2	12.5	13.5	15.5	465	465	465	13.5	14.5	13.5	465	465	465	-0.06	-0.0526315789473684	-0.0021505376344086	-0.00216919739696312	-0.0555555555555556	-0.119047619047619	-0.0021505376344086	-0.00216919739696312	21.7994451050337	0	TRUE
176	19	2	164	55	92	7	19	2	164	55	2	2	92	7	2	2	2	2	18.5	15.5	18.5	36	60	30.5	3.5	7.5	12.5	18.5	12.5	18.5	-0.0945945945945946	-0.0217391304347826	0.138888888888889	-0.149553571428571	0	0.0714285714285714	-0.135135135135135	0.0588235294117647	20.4491374182035	0	TRUE
177	19	1	185	71	90	9	19	1	185	71	3	2	90	9	2	1	2	1	3.5	24	8.5	53.5	60	48	27.5	16.5	26.5	53.5	53.5	48	1.17857142857143	-0.24375	0.0116822429906542	-0.0714285714285714	-0.136363636363636	0.12	-0.0186915887850467	-0.047979797979798	20.745069393718	0	TRUE
178	19	1	182	75	65	7	19	1	182	75	2	2	65	7	2	2	1	1	24.5	24.5	40.5	12.5	18.5	24	495	495	495	50.5	44.5	43.5	-0.0408163265306122	0.146341463414634	0.04	0.0258620689655172	NA	NA	-0.0495049504950495	-0.0308641975308642	22.6421929718633	2	FALSE
182	22	1	182	78	35	7	22	1	182	78	3	2	35	7	1	1	2	1	495	94.5	495	495	495	495	95.5	495	118.5	91.5	90.5	70.5	NA	NA	NA	NA	NA	NA	-0.0136612021857923	-0.069364161849711	23.5478806907378	6	FALSE
184	23	1	175	70	81	8	23	1	175	70	3	1	81	8	2	2	2	1	40.5	48	120	63.5	0	49.5	7.5	60	62.5	24.5	30.5	0	0.0216049382716049	0.386363636363636	NA	NA	1.61666666666667	-0.00669642857142857	0.0204081632653061	NA	22.8571428571429	3	FALSE
185	22	2	173	63	60	8	22	2	173	63	3	1	60	8	2	1	2	1	495	495	495	495	72.5	495	495	495	495	315	315	315	NA	NA	NA	NA	NA	NA	-0.00317460317460317	-0.00321543408360129	21.0498179023689	6	FALSE
186	28	1	180	88	75	8	28	1	180	88	2	1	75	8	2	2	2	2	495	495	495	495	495	495	195	195	195	495	495	495	NA	NA	NA	NA	-0.00512820512820513	-0.00523560209424084	NA	NA	27.1604938271605	6	FALSE
188	19	1	178	66	86	7	19	1	178	66	3	1	86	7	2	2	2	2	36.5	36.5	36.5	60.5	60.5	72.5	18.5	12.5	18.5	36.5	40.5	48.5	-0.0273972602739726	-0.0307692307692308	-0.0165289256198347	0.0353982300884956	-0.135135135135135	0.0588235294117647	0	0.0273972602739726	20.8307031940412	0	TRUE
191	21	1	173	68	80	7	21	1	173	68	4	1	80	7	2	2	2	1	79.5	4.5	41.5	345	78.5	42.5	53.5	78.5	92.5	65.5	53.5	55.5	-0.248427672955975	NA	-0.196014492753623	-0.134228187919463	0.0981308411214953	0.0335570469798658	-0.0610687022900763	-0.0101010101010101	22.7204383708109	1	FALSE
194	19	1	192	84	95	7	19	1	192	84	1	1	95	7	2	2	2	1	66.5	66.5	65.5	465	465	465	39.5	39.5	66.5	495	495	495	-0.0150375939849624	-0.02	-0.0021505376344086	-0.00216919739696312	-0.0253164556962025	0.161971830985915	NA	NA	22.7864583333333	2	FALSE
195	20	1	184	75	82	9	20	1	184	75	2	1	82	9	2	1	2	1	24.5	24.5	24.5	495	495	495	120	285	315	495	495	495	-0.0408163265306122	-0.0487804878048781	NA	NA	0.335416666666667	0.0231316725978648	NA	NA	22.1526465028355	4	FALSE
196	19	1	194	80	88	8	19	1	194	80	1	1	88	8	2	2	2	2	12.5	16.5	14.5	12.5	24.5	24.5	465	465	465	24.5	36.5	65.5	0	-0.12	0.16	-0.0487804878048781	-0.0021505376344086	-0.00216919739696312	0.0816326530612245	0.192307692307692	21.2562440216814	0	TRUE
198	22	2	160	50	77	8	22	2	160	50	3	1	77	8	1	1	1	1	107.5	107.5	107.5	59.5	95.5	95.5	495	495	495	83.5	83.5	83.5	-0.00930232558139535	-0.00966183574879227	0.134453781512605	-0.0109289617486339	NA	NA	-0.0119760479041916	-0.0125786163522013	19.53125	2	FALSE
199	19	1	183	74	100	9	19	1	183	74	6	1	100	9	2	2	2	2	495	495	495	495	495	495	495	495	495	495	495	495	NA	NA	NA	NA	NA	NA	NA	NA	22.096807907074	8	FALSE
200	21	1	175	75	71	7	21	1	175	75	1	1	71	7	1	2	2	2	495	495	60.5	72.5	435	72.5	12	18.5	18.5	4.5	120	16.5	NA	NA	1.23620689655172	-0.212587006960557	0.0520833333333333	-0.0689655172413793	6.19444444444444	-0.231681034482759	24.4897959183673	2	FALSE
